# Supplementary material for: Cardiovascular disease risk stratification in the Pakistani population with and without metabolic syndrome: A single centre cross-sectional study
Source: PLOS Glob Public Health. 2023 Sep 27;3(9):e0002397. doi: 10.1371/journal.pgph.0002397 (PMC10530026; doi:10.1371/journal.pgph.0002397)
Supplement: S1 Data — (XLSX) [file pgph.0002397.s006.xlsx]

## Sheet: Sheet1
Data set copyright: Palla, Fatimi, Virani and Fatima 2023.
ID	Diabetic	AgeYear	Sex	Weightkg	Heightcm	BMIkgm2	WaistCircumferenceMixed	WaistCircumferenceInchesNCEP	WaistCircumferenceInchesIDF	SBPmmHg	DBPmmHg	Hypertensionbynormalstandards	HypertensionbySouthAsianstandardsgt12080	FastingGlucoseNCEP	FastingGlucoseIDF	Cholesterol	LDLHDLTAGs	LDL	HDL	LDLHDL	CholesterolLDLHDL	TAG	NonHDLCholesterol	LDLHDLRatio	CholesterolHDLRatio	SmokingYesNo	FamilyHistory	DrugHistory	RiskFactorScoreNormal	RiskFactorScoreSA	FRSScoreLDLPointsTotal	RelativeFRSRisk10YCHD	Average10YHardCHD	NCEPScorex	NCEPMetSYesNo	IDFScoreWCYesNo	IDFScoreexcludingWC	IDFMetSYesNo	MetSZscoreBMI	MetS_Classification	MetSPercentileBMI	MetSZscoreWC	MetSPercentileWC	BMISouthAsian	Obese_YesNo	ASCVDRiskLifetimeRiskifapplicable	ASCVDRiskOptimalASCVDRisk	ASCVDRelativeRiskwhereapplicable	Optimal10YearRisk
CVD1	Yes	73	Male	70	168.01	24.8	106.68	42	42	140	90	Yes	Yes	108	108	199	337	168	29	197	2	140	170	5.79	6.86	No			3	3	14	1.87	25	3	Yes	Yes	3	Yes	0.891	0 - 1	81.36	1.091	86.24	Overweight	Not Obese		16.2	3.09	30.6
CVD2	No	70	Female	55	158.01	22.03	33.5	33.5	33.5	112	80	No	Yes	65	65	190	271	116	39	155	35	116	151	2.97	4.87	No			2	3	10	0.79	11	1	No	Yes	1	No	-0.61	<0	27.09	-0.501	30.81	Normal	Not Obese		6.9	1.13	19.6
CVD3	Yes	68	Male	72	178.1	22.7	101.6	40	40	140	100	Yes	Yes	114	114	244	363	172	32	204	40	159	212	5.38	7.63	No	Diabetes	OHG, AHT, Statin	3	3	14	2.24	22	5	Yes	Yes	4	Yes	0.888	0 - 1	81.29	1.108	86.61	Normal	Not Obese		11.2	4.29	22.5
CVD4	Yes	66	Male	68.8	179.47	21.36	80	31.5	31.5	128	72	No	Yes	76	76	104	185	58	31	89	15	96	73	1.87	3.35	No			2	3	7	0.56	22	1	No	No	1	No	0.025	0 - 1	50.99	-0.043	48.27	Normal	Not Obese		9.6		19.8
CVD5	Yes	65	Male	64	170.17	22.1	96.52	38	38	150	96	Yes	Yes	182	182	212	355	153	34	187	25	168	178	4.5	6.24	No	Diabetes and Hypertension	OHG, AHT, Statin	3	3	12	1.6	22	4	Yes	Yes	4	Yes	1.609	>1 - <2	94.6	1.798	96.38	Normal	Not Obese		8.1	4.9	17.3
CVD6	Yes	65	Female	40	129.91	23.7	113.03	44.5	44.5	150	100	Yes	Yes	110	110	286	358	145	39	184	102	174	247	3.72	7.33	No	Diabetes and Hypertension	Insulin	3	3	17	2.46	8	5	Yes	Yes	4	Yes	1.112	>1 - <2	86.69	1.558	94.02	Overweight	Not Obese		4	4.8	13.2
CVD7	Yes	65	Female	50	156.17	20.5	86.36	34	34	180	100	Yes	Yes	118	118	187	355	151	33	184	3	171	154	4.58	5.67	No		Insulin	3	3	20	2.46	8	4	Yes	Yes	4	Yes	1.524	>1 - <2	93.62	1.621	94.74	Normal	Not Obese		4	5.73	13.2
CVD8	Yes	65	Male	72	176.93	23	109.22	43	43	200	100	Yes	Yes	218	218	256	338	142	29	171	85	167	227	4.9	8.83	No	Diabetes	OHG, AHT, Statin	3	3	13	1.88	22	5	Yes	Yes	4	Yes	2.415	>=2	99.22	1.858	96.83	Overweight	Not Obese		8.8	7.75	18.5
CVD9	Yes	64	Male	68	150.06	30.2	96.52	38	38	150	100	Yes	Yes	140	140	354	360	172	43	215	139	145	311	4	8.23	No		OHG	2	2	12	1.9	20	2	No	Yes	2	Yes	1.07	>1 - <2	85.77	0.984	83.75	Obese	Obese		8.1	4.93	17.3
CVD10	Yes	64	Male	59	164.89	21.7	91.44	36	36	130	90	Yes	Yes	111	111	219	386	154	52	206	13	180	167	2.96	4.21	No			2	2	9	1.05	20	3	Yes	Yes	3	Yes	0.362	0 - 1	64.15	0.541	70.59	Normal	Not Obese		8.1	3.26	17.3
CVD11	Yes	63	Male	62	167.87	22	101.6	40	40	120	80	No	Yes	92	92	217	430	163	32	195	22	235	185	5.09	6.78	Yes	Diabetes	Insulin	3	4	12	1.9	20	3	Yes	Yes	2	Yes	0.837	0 - 1	79.87	1.095	86.32	Normal	Not Obese		7.5	4.64	16.2
CVD12	Yes	63	Female	81	161.13	31.2	96.52	38	38	160	100	Yes	Yes	145	145	236	368	168	42	210	26	158	194	4	5.62	No			2	2	19	2.67	8	5	Yes	Yes	4	Yes	2.116	>=2	98.28	1.963	97.51	Obese	Obese		3.2	5.09	11.3
CVD13	Yes	62	Female	108	148	49.31	99.06	39	39	110	80	No	Yes	150	150	225	395	113	31	144	81	251	194	3.65	7.26	No			2	3	17	2.67	8	4	Yes	Yes	3	Yes	2.959	>=2	99.86	2.27	98.85	Obese	Obese		2.9	2.97	1.4
CVD14	Yes	62	Male	73	168.87	25.6	75.3	29.65	29.65	120	80	No	Yes	108	108	132	344	172	42	214	-82	130	90	4.1	3.14	No	Diabetes and Hypertension	Insulin	1	2	9	1.05	20	0	No	No	1	No	0.364	0 - 1	64.22	0.135	55.37	Overweight	Not Obese		6.9	1.96	15.1
CVD15	Yes	62	Male	68	173.85	22.5	96.01	37.8	37.8	160	100	Yes	Yes	114	114	219	334	168	26	194	25	140	193	6.46	8.42	No	Diabetes and Hypertension	Insulin	3	3	13	2.24	20	3	Yes	Yes	3	Yes	1.063	>1 - <2	85.61	1.202	88.51	Normal	Not Obese		6.9	5.87	15.1
CVD16	No	60	Male	57.9	159.01	22.9	33	33	33	130	80	No	Yes	94	94	106	284	35	26	61	45	223	80	1.35	4.08	No			2	3	5	0.43	20	3	Yes	No	3	No	1.084	>1 - <2	86.08	1.053	85.38	Normal	Not Obese		5.7		13.2
CVD17	Yes	60	Male	80	180	24.69	91.44	36	36	130	80	No	Yes	125	125	230	248	93	33	126	104	122	197	2.82	6.97	No	Diabetes and Hypertension	OHG, Statin	2	3	7	0.67	20	3	Yes	Yes	3	Yes	0.784	0 - 1	78.35	0.784	78.36	Overweight	Not Obese		5.7	4.26	13.2
CVD18	No	60	Male	57.9	159.01	22.9	99.06	39	39	120	70	No	Yes	73	73	106	284	35	26	61	45	223	80	1.35	4.08	No			2	3	4	0.33	20	2	No	Yes	2	Yes	0.813	0 - 1	79.2	0.984	83.76	Normal	Not Obese		5.7		13.2
CVD19	Yes	60	Male	74	174.87	24.2	96.52	38	38	140	90	Yes	Yes	159	159	163	278	114	44	158	5	120	119	2.59	3.7	Yes	Diabetes	OHG	3	3	12	1.9	20	2	No	Yes	2	Yes	0.833	0 - 1	79.77	0.944	82.74	Overweight	Not Obese		5.7	4.56	13.2
CVD20	Yes	60	Male	74	169.36	25.8	99.06	39	39	140	90	Yes	Yes	140	140	243	341	162	31	193	50	148	212	5.23	7.84	No			3	3	12	1.9	20	3	Yes	Yes	3	Yes	1.246	>1 - <2	89.35	1.315	90.56	Overweight	Not Obese		5.7	5.19	13.2
CVD21	Yes	60	Male	81	173.85	26.8	104.14	41	41	160	90	Yes	Yes	100	100	270	313	121	42	163	107	150	228	2.88	6.43	No	Diabetes and Hypertension	OHG, AHT, Statin	2	2	11	1.57	20	3	Yes	Yes	3	Yes	0.639	0 - 1	73.88	0.777	78.15	Obese	Obese		5.7	6.49	13.2
CVD22	Yes	60	Male	59	168.83	20.7	81.28	32	32	130	90	Yes	Yes	150	150	187	323	126	49	175	12	148	138	2.57	3.82	Yes		OHG, AHT, Statin	3	3	11	1.57	20	2	No	No	2	No	0.567	0 - 1	71.48	0.626	73.44	Normal	Not Obese		5.7	4.88	13.2
CVD23	Yes	60	Male	79	165.05	29	78.42	30.87	30.87	140	90	Yes	Yes	120	120	192	334	152	48	200	-8	134	144	3.17	4	No	Diabetes	OHG	2	2	9	1.05	20	2	No	No	2	No	0.555	0 - 1	71.08	0.268	60.59	Obese	Obese		5.7	3.21	13.2
CVD24	Yes	60	Female	69	149.92	30.7	119.38	47	47	130	90	Yes	Yes	180	180	256	363	179	44	223	33	140	212	4.07	5.82	No	Diabetes	Insulin	2	2	18	2.67	8	4	Yes	Yes	3	Yes	2.452	>=2	99.3	2.663	99.63	Obese	Obese		2.3	3.91	8.8
CVD25	Yes	60	Female	45	130.07	26.6	104.14	41	41	140	90	Yes	Yes	88	88	236	350	144	48	192	44	158	188	3	4.92	No		OHG	2	2	15	2	8	4	Yes	Yes	3	Yes	0.407	0 - 1	65.8	0.65	74.22	Obese	Obese		2.3	4	8.8
CVD26	Yes	60	Male	70	151.99	30.3	104.14	41	41	140	90	Yes	Yes	120	120	249	327	156	38	194	55	133	211	4.11	6.55	No		OHG	3	3	10	1.29	20	4	Yes	Yes	3	Yes	0.898	0 - 1	81.54	0.89	81.33	Obese	Obese		5.7	4.65	13.2
CVD27	Yes	60	Male	70	177.97	22.1	99.06	39	39	120	80	No	Yes	150	150	206	351	142	29	171	35	180	177	4.9	7.1	No	Diabetes and Hypertension	OHG, AHT, Statin	2	3	9	1.05	20	3	Yes	Yes	3	Yes	1.326	>1 - <2	90.75	1.531	93.7	Normal	Not Obese		5.7	4.3	13.2
CVD28	Yes	60	Female	60	158.11	24	114.3	45	45	150	100	Yes	Yes	130	130	271	376	177	35	212	59	164	236	5.06	7.74	No			3	3	19	2.67	8	5	Yes	Yes	4	Yes	1.582	>1 - <2	94.3	2.001	97.73	Overweight	Not Obese		2.3	3.3	8.8
CVD29	Yes	60	Male	60	165.14	22	101.6	40	40	120	90	Yes	Yes	126	126	269	381	180	37	217	52	164	232	4.86	7.27	No	Diabetes	Insulin	3	3	11	1.57	20	5	Yes	Yes	4	Yes	0.76	0 - 1	77.63	1.013	84.45	Normal	Not Obese		5.7	3.98	13.2
CVD30	Yes	60	Female	80	181.82	24.2	96.52	38	38	130	80	No	Yes	134	134	177	327	132	48	180	-3	147	129	2.75	3.69	No	Diabetes	Insulin	1	2	13	1.42	8	4	Yes	Yes	3	Yes	1.203	>1 - <2	88.53	1.326	90.74	Overweight	Not Obese		2.3	2.83	8.8
CVD31	Yes	60	Male	80	189.83	22.2	147.32	58	58	120	70	No	Yes	130	130	211	273	131	47	178	33	95	164	2.79	4.49	No			1	2	7	0.67	20	2	No	Yes	1	No	0.075	0 - 1	52.98	0.939	82.62	Normal	Not Obese		5.7	2.75	13.2
CVD32	No	59	Male	64	186.35	18.43	113	44.49	44.49	166	104	Yes	Yes	85	85	213	293	164	34	198	15	95	179	4.82	6.26	No			3	3	10	1.69	13	3	Yes	Yes	2	Yes	0.105	0 - 1	54.2	0.613	73.03	Normal	Not Obese	69	5.2	3.29	12.3
CVD33	No	59	Female	55.2	167.39	19.7	35.6	35.6	35.6	120	90	Yes	Yes	105	105	143	218.2	87.2	37	124.2	18.8	94	106	2.36	3.86	No			3	3	9	0.75	7	3	Yes	Yes	3	Yes	0.117	0 - 1	54.67	0.322	62.63	Normal	Not Obese	39	2.1	1.29	8.1
CVD34	No	59	Male	55.2	167.39	19.7	66.04	26	26	120	60	No	Yes	86	86	143	218.2	87.2	37	124.2	18.8	94	106	2.36	3.86	No			2	3	2	0.25	13	1	No	No	1	No	-0.175	<0	43.06	-0.351	36.26	Normal	Not Obese	36	5.2	1.25	12.3
CVD35	Yes	58	Female	64.5	181.87	19.5	71	27.95	27.95	113	61	No	No	180	180	100	147	48	33	81	19	66	67	1.45	3.03	No	Diabetes	OHG, Statin	2	2	11	1.08	7	2	No	No	2	No	1.481	>1 - <2	93.05	1.244	89.32	Normal	Not Obese		1.9		7.4
CVD36	Yes	58	Male	51	159	20.17	81.28	32	32	110	50	No	No	121	121	159	254	88	37	125	34	129	122	2.38	4.3	No		OHG, Statin	2	2	4	0.44	13	2	No	No	2	No	0.402	0 - 1	65.64	0.432	66.73	Normal	Not Obese	50	4.8	2.21	11.4
CVD37	Yes	58	Female	62	158.11	24.8	86.36	34	34	110	70	No	No	150	150	235	318	142	38	180	55	138	197	3.74	6.18	No			2	2	10	0.92	7	2	No	Yes	2	Yes	1.512	>1 - <2	93.45	1.424	92.26	Overweight	Not Obese	39	1.9	3.11	7.4
CVD38	Yes	58	Female	62	155.93	25.5	109.22	43	43	140	100	Yes	Yes	110	110	202	385	177	46	223	-21	162	156	3.85	4.39	No	Diabetes	Insulin	2	2	17	2.67	7	5	Yes	Yes	4	Yes	0.909	0 - 1	81.85	1.239	89.22	Overweight	Not Obese	50	1.9	3.68	7.4
CVD39	Yes	58	Female	60	162.94	22.6	111.76	44	44	130	90	Yes	Yes	97	97	221	353	155	39	194	27	159	182	3.97	5.67	No	Diabetes	Insulin	3	3	15	2	7	4	Yes	Yes	3	Yes	0.541	0 - 1	70.58	1.021	84.65	Normal	Not Obese	39	1.9	3.95	7.4
CVD40	Yes	58	Female	53.5	170.33	18.44	79	31.1	31.1	122	75	No	Yes	80	80	216	366	132	62	194	22	172	154	2.13	3.48	No			0	1	9	0.75	7	1	No	No	1	No	-0.347	<0	36.43	-0.222	41.2	Normal	Not Obese	39	1.9	2.42	7.4
CVD41	No	57	Male	57	148.38	25.89	115	45.28	45.28	122	72	No	Yes	85	85	172	342	89	31	120	52	222	141	2.87	5.55	No	Diabetes		2	3	3	0.38	13	3	Yes	Yes	2	Yes	0.904	0 - 1	81.7	1.184	88.18	Overweight	Not Obese	36	4.3	1.81	10.6
CVD42	No	57	Male	62.5	170.9	21.4	91.44	36	36	130	80	No	Yes	81	81	141	232	83	35	118	23	114	106	2.37	4.03	No			2	3	3	0.38	13	2	No	Yes	2	Yes	0.104	0 - 1	54.13	0.21	58.32	Normal	Not Obese	50	4.3	2.77	10.6
CVD43	Yes	57	Male	75	171.84	25.4	83.82	33	33	130	90	Yes	Yes	142	142	303	360	174	38	212	91	148	265	4.58	7.97	No	Hypertension	OHG	3	3	10	1.69	13	3	Yes	No	3	No	0.984	0 - 1	83.74	0.882	81.11	Overweight	Not Obese	69	4.3	5.51	10.6
CVD44	No	57	Male	78.2	183	23.35	103	40.55	40.55	164	100	Yes	Yes	79	79	181	300	122	26	148	33	152	155	4.69	6.96	No	Diabetes		3	3	9	1.38	13	4	Yes	Yes	3	Yes	0.813	0 - 1	79.21	1.017	84.54	Overweight	Not Obese	69	4.3	3.56	10.6
CVD45	No	56.7	Male	69	161.06	26.6	90	35.43	35.43	116	83	No	Yes	74	74	117	161	67	28	95	22	66	89	2.39	4.18	No	Diabetes		2	3	3	0.38	13	1	No	No	1	No	-0.079	<0	46.83	-0.235	40.71	Underweight	Not Obese	36	4.3		10.6
CVD46	No	56	Male	57.3	167.93	20.32	71	27.95	27.95	167	89	Yes	Yes	84	84	133	181	77	33	110	23	71	100	2.33	4.03	No	Diabetes		3	3	6	0.69	13	2	No	No	2	No	-0.038	<0	48.5	-0.173	43.14	Normal	Not Obese	69	3.9	2.23	9.8
CVD47	Yes	56	Male	53	164.86	19.5	83.82	33	33	150	100	Yes	Yes	119	119	286	386	180	32	212	74	174	254	5.63	8.94	No			3	3	12	2.5	13	4	Yes	No	4	No	0.946	0 - 1	82.8	1.05	85.31	Normal	Not Obese	69	3.9	7.69	9.8
CVD48	Yes	55	Female	68.4	175.53	22.2	90	35.43	35.43	120	90	Yes	Yes	233	233	147	315	87	39	126	21	189	108	2.23	3.77	No	Diabetes	OHG, Statin	3	3	13	1.42	7	5	Yes	Yes	4	Yes	3.598	>=2	99.99	3.52	99.98	Normal	Not Obese	39	1.4	2.43	5.7
CVD49	No	55	Female	45	149.44	20.15	43.7	43.7	43.7	110	75	No	No	78	78	207	272	125	35	160	47	112	172	3.57	5.91	No			2	2	6	0.5	7	2	No	Yes	1	No	-0.362	<0	35.86	0.202	58	Normal	Not Obese	39	1.4	1.71	5.7
CVD50	No	55	Male	66	170.14	22.8	38.6	38.6	38.6	120	87	No	Yes	61	61	97	191.5	49.5	24	73.5	23.5	118	73	2.06	4.04	No			2	3	4	0.44	13	2	No	Yes	2	Yes	0.279	0 - 1	61	0.38	64.83	Normal	Not Obese	36	3.6		9.1
CVD51	No	55	Male	66.7	171.79	22.6	90.17	35.5	35.5	120	90	Yes	Yes	66	66	129	356.2	40.2	32	72.2	56.8	284	97	1.26	4.03	No			3	3	5	0.56	13	3	Yes	Yes	3	Yes	0.748	0 - 1	77.3	0.826	79.56	Normal	Not Obese	46	3.6		9.1
CVD52	No	55	Male	66	170.14	22.8	106.68	42	42	130	80	No	Yes	89	89	97	191.5	49.5	24	73.5	23.5	118	73	2.06	4.04	No			2	3	4	0.44	13	3	Yes	Yes	2	Yes	0.59	0 - 1	72.26	0.834	79.8	Normal	Not Obese	36	3.6		9.1
CVD53	Yes	55	Male	66.7	171.79	22.6	87.63	34.5	34.5	130	80	No	Yes	135	135	129	356.2	40.2	32	72.2	56.8	284	97	1.26	4.03	No			2	3	6	0.69	13	4	Yes	No	4	No	1.504	>1 - <2	93.36	1.57	94.17	Normal	Not Obese	50	3.6		9.1
CVD54	Yes	55	Male	81.9	152.97	35	83.82	33	33	140	90	Yes	Yes	65	65	180	246	135	28	163	17	83	152	4.82	6.43	No			3	3	10	1.69	13	2	No	No	2	No	0.426	0 - 1	66.51	-0.077	46.92	Obese	Obese	50	3.6	4.89	9.1
CVD55	Yes	55	Female	57	162.07	21.7	116.84	46	46	160	90	Yes	Yes	118	118	269	349	164	35	199	70	150	234	4.69	7.69	No	Diabetes		3	3	18	2.67	7	5	Yes	Yes	4	Yes	1.247	>1 - <2	89.38	1.799	96.39	Normal	Not Obese	50	1.4	8.5	5.7
CVD56	Yes	55	Male	75	168.87	26.3	107.95	42.5	42.5	130	90	Yes	Yes	118	118	306	376	165	52	217	89	159	254	3.17	5.88	No	Diabetes	Insulin	2	2	9	1.38	13	4	Yes	Yes	3	Yes	0.399	0 - 1	65.5	-0.257	39.83	Obese	Obese	69	3.6	4.61	9.1
CVD57	Yes	55	Female	58	157.1	23.5	101.6	40	40	130	90	Yes	Yes	140	140	282	349	142	35	177	105	172	247	4.06	8.06	No	Diabetes and Hypertension	Insulin	3	3	15	2	7	5	Yes	Yes	4	Yes	1.657	>1 - <2	95.11	1.875	96.96	Overweight	Not Obese	50	1.4	6.07	5.7
CVD58	Yes	55	Male	55	165.83	20	93.98	37	37	140	90	Yes	Yes	128	128	217	320	143	29	172	45	148	188	4.93	7.48	No	Diabetes	OHG	3	3	10	1.69	13	3	Yes	Yes	3	Yes	0.971	0 - 1	83.41	1.176	88.01	Normal	Not Obese	50	3.6	5.81	9.1
CVD59	No	55	Female	75	161	28.93	99.06	39	39	100	80	No	Yes	70	70	135	293	130	38	168	-33	125	97	3.42	3.55	No			2	3	9	0.75	7	2	No	Yes	1	No	-0.29	<0	38.57	-0.19	42.45	Obese	Obese	39	1.4	1.57	5.7
CVD60	Yes	55	Female	79.2	157.17	32.06	104	40.94	40.94	98	64	No	No	142	142	131	210	67	39	106	25	104	92	1.72	3.36	No	Diabetes	OHG, Statin	2	2	8	0.67	7	3	Yes	Yes	2	Yes	1.212	>1 - <2	88.72	1.18	88.08	Obese	Obese	39	1.4		5.7
CVD61	No	55	Female	53.2	153.97	22.44	33.5	33.5	33.5	125	72	No	Yes	69	69	212	261	136	50	186	26	75	162	2.72	4.24	No			1	2	7	0.58	7	0	No	Yes	0	No	-0.959	<0	16.88	-0.869	19.24	Normal	Not Obese	39	1.4	3	5.7
CVD62	Yes	55	Male	65	175.93	21	96.52	38	38	170	100	Yes	Yes	144	144	303	346	163	35	198	105	148	268	4.66	8.66	No			3	3	11	2.06	13	3	Yes	Yes	3	Yes	1.145	>1 - <2	87.37	1.374	91.51	Normal	Not Obese	69	3.6	9.39	9.1
CVD63	Yes	54	Male	85	160	33.2	96.52	38	38	120	80	No	Yes	288	288	101	171	22	49	71	30	100	52	0.45	2.06	No			1	2	2	0.29	10	1	No	Yes	1	No	2.09	>=2	98.17	1.899	97.12	Obese	Obese	50	3.2		8.4
CVD64	No	54	Male	74.9	164.44	27.7	114.3	45	45	120	70	No	Yes	94	94	274	370	216	34	250	24	120	240	6.35	8.06	No			2	3	7	1	10	2	No	Yes	1	No	0.481	0 - 1	68.47	0.672	74.92	Obese	Obese	50	3.2	2.94	8.4
CVD65	Yes	54	Male	88	167.94	31.2	99.06	39	39	120	90	Yes	Yes	140	140	247	374	172	29	201	46	173	218	5.93	8.52	Yes	Diabetes	OHG	4	4	12	2.86	10	4	Yes	Yes	4	Yes	1.514	>1 - <2	93.48	1.393	91.8	Obese	Obese	69	3.2	9.94	8.4
CVD66	No	54	Female	72	154	30.36	106.68	42	42	110	80	No	Yes	74	74	243	219	113	49	162	81	57	194	2.31	4.96	No			0	1	7	0.88	3	2	No	Yes	1	No	-0.929	<0	17.63	-1.818	3.46	Obese	Obese	39	1.2	1.58	5.2
CVD67	Yes	54	Male	94.1	188.69	26.43	67	26.38	26.38	160	90	Yes	Yes	98	98	194	290	135	29	164	30	126	165	4.66	6.69	No	Diabetes	OHG, Statin	3	3	10	1.93	10	2	No	No	2	No	0.86	0 - 1	80.52	0.458	67.66	Obese	Obese	69	3.2	6.69	8.4
CVD68	Yes	54	Female	56	153.07	23.9	106.68	42	42	120	80	No	Yes	110	110	249	401	174	35	209	40	192	214	4.97	7.11	No			1	2	14	2.5	3	4	Yes	Yes	3	Yes	1.017	>1 - <2	84.54	1.353	91.19	Overweight	Not Obese	50	1.2	5.08	5.2
CVD69	Yes	53	Female	67.4	154.87	28.1	37.1	37.1	37.1	110	80	No	Yes	105	105	125	228	70	29	99	26	129	96	2.41	4.31	No			1	2	13	2.13	3	2	No	Yes	2	Yes	0.71	0 - 1	76.12	0.702	75.87	Obese	Obese	39	1.1	2.55	4.8
CVD70	Yes	53	Male	67.4	192.97	18.1	81.28	32	32	120	60	No	Yes	105	105	125	228	70	29	99	26	129	96	2.41	4.31	No			2	3	4	0.5	10	1	No	No	2	No	0.456	0 - 1	67.58	0.541	70.57	Normal	Not Obese	36	2.9	1.41	7.8
CVD71	No	53	Male	59.1	155	24.6	101.6	40	40	130	90	Yes	Yes	78	78	169	272	113	30	143	26	129	139	3.77	5.63	No			3	3	7	1	10	3	Yes	Yes	2	Yes	0.435	0 - 1	66.47	0.558	71.16	Overweight	Not Obese	46	2.9	2.17	7.8
CVD72	Yes	53	Male	67	169.94	23.2	83.82	33	33	150	90	Yes	Yes	120	120	212	352	148	56	204	8	148	156	2.64	3.79	No	Diabetes and Hypertension	OHG, AHT, Statin	2	2	7	1	10	2	No	No	2	No	0.235	0 - 1	59.29	0.258	60.2	Overweight	Not Obese	69	2.9	4.45	7.8
CVD73	No	53	Male	105	165	38.57	106.68	42	42	110	80	No	Yes	72	72	135	300	156	35	191	-56	109	100	4.46	3.86	No			2	3	4	0.5	10	2	No	Yes	1	No	0.474	0 - 1	68.25	0.176	56.98	Obese	Obese	36	2.9	1.07	7.8
CVD74	Yes	53	Male	75	169.84	26	99.06	39	39	130	80	No	Yes	130	130	188	280	128	45	173	15	107	143	2.84	4.18	No			1	2	6	0.79	10	2	No	Yes	2	Yes	0.414	0 - 1	66.08	0.496	69.03	Obese	Obese	36	2.9	1.69	7.8
CVD75	No	53	Female	87.8	169.95	30.4	99.2	39.06	39.06	161	81	Yes	Yes	78	78	94	170	87	31	118	-24	52	63	2.81	3.03	No	Diabetes		2	2	12	1.88	3	3	Yes	Yes	2	Yes	-0.185	<0	42.66	-0.181	42.8	Obese	Obese	39	1.1	2.55	4.8
CVD76	Yes	53	Female	58.6	172.08	19.79	97	38.19	38.19	101	64	No	No	94	94	161	269	109	38	147	14	122	123	2.87	4.24	No			1	1	9	1.13	3	2	No	Yes	1	No	-0.072	<0	47.14	0.25	59.88	Normal	Not Obese	39	1.1	2.09	4.8
CVD77	No	52	Female	63.8	173.48	21.2	87	34.25	34.25	110	90	Yes	Yes	80	80	192	308	110	41	151	41	157	151	2.68	4.68	No			1	1	10	1.38	3	3	Yes	Yes	3	Yes	-0.089	<0	46.45	0.049	51.96	Normal	Not Obese	39	1	1.5	4.4
CVD78	No	52	Male	69.2	183.86	20.47	92	36.22	36.22	126	71	No	Yes	86	86	104	168	49	32	81	23	87	72	1.53	3.25	No			2	3	2	0.29	10	1	No	Yes	1	No	-0.014	<0	49.45	0.099	53.94	Normal	Not Obese	36	2.6		7.2
CVD79	No	52	Male	86.4	170.56	29.7	109.22	43	43	130	90	Yes	Yes	68	68	127	344	47	43	90	37	254	84	1.09	2.95	No			2	2	3	0.43	10	3	Yes	Yes	2	Yes	0.63	0 - 1	73.58	0.759	77.62	Obese	Obese	46	2.6		7.2
CVD80	Yes	52	Male	77	161.29	29.6	101.6	40	40	130	80	No	Yes	100	100	191	314.2	124.2	36	160.2	30.8	154	155	3.45	5.31	No			2	3	7	1	10	4	Yes	Yes	4	Yes	0.79	0 - 1	78.52	0.77	77.93	Obese	Obese	50	2.6	4.08	7.2
CVD81	Yes	52	Male	87.5	171.07	29.9	91.44	36	36	140	90	Yes	Yes	133	133	138	340.4	53.4	34	87.4	50.6	253	104	1.57	4.06	No			3	3	6	0.79	10	4	Yes	Yes	4	Yes	1.645	>1 - <2	94.99	1.502	93.34	Obese	Obese	50	2.6		7.2
CVD82	Yes	52	Male	77	178.01	24.3	96.52	38	38	150	100	Yes	Yes	192	192	256	331	144	58	202	54	129	198	2.48	4.41	No	Diabetes and Hypertension	OHG, AHT, Statin	2	2	8	1.29	10	2	No	Yes	2	Yes	0.855	0 - 1	80.38	1.016	84.51	Overweight	Not Obese	69	2.6	5.73	7.2
CVD83	Yes	51	Female	89	159.92	34.8	121.92	48	48	160	100	Yes	Yes	160	160	342	384	177	31	208	134	176	311	5.71	11.03	No	Diabetes and Hypertension	OHG, AHT, Statin	2	2	20	4	3	5	Yes	Yes	4	Yes	2.814	>=2	99.77	2.952	99.85	Obese	Obese	50	0.9	20.56	4
CVD84	Yes	51	Male	61	163	22.96	86.36	34	34	110	80	No	Yes	145	145	165	288	121	56	177	-12	111	109	2.16	2.95	Yes			2	3	7	1	10	1	No	No	1	No	0.057	0 - 1	52.29	0.099	53.96	Normal	Not Obese	69	2.4	3.42	6.6
CVD85	Yes	51	Male	78	157.36	31.5	101	39.76	39.76	129	79	No	Yes	125	125	173	239	101	54	155	18	84	119	1.87	3.2	No	Diabetes	OHG, Statin	1	2	5	0.64	10	1	No	Yes	1	Yes	0.097	0 - 1	53.86	0.014	50.55	Underweight	Not Obese	50	2.4	2.33	6.6
CVD86	No	51	Female	54.6	151.69	23.73	93	36.61	36.61	130	87	No	Yes	68	68	156	214	98	37	135	21	79	119	2.65	4.22	No	Diabetes		1	2	6	0.75	3	3	Yes	Yes	2	Yes	-0.629	<0	26.44	-0.494	31.04	Overweight	Not Obese	27	0.9	1.78	4
CVD87	No	51	Female	85.7	158.76	34	96	37.8	37.8	119	89	No	Yes	88	88	178	326	132	26	158	20	168	152	5.08	6.85	No			1	2	11	1.63	3	4	Yes	Yes	3	Yes	0.893	0 - 1	81.4	0.709	76.08	Obese	Obese	39	0.9	2.78	4
CVD88	No	50	Male	55.5	178.9	17.34	59	23.23	23.23	145	97	Yes	Yes	80	80	179	218	114	42	156	23	62	137	2.71	4.26	No			2	2	6	0.79	10	1	No	No	1	No	-0.66	<0	25.46	-0.868	19.27	Underweight	Not Obese	46	2.1	2.1	8
CVD89	Yes	50	Female	75	159	29.67	81.28	32	32	130	90	Yes	Yes	106	106	120	286	132	42	174	-54	112	78	3.14	2.86	No	Diabetes	OHG, Statin	1	1	14	2.5	3	2	No	Yes	3	Yes	0.624	0 - 1	73.37	0.355	63.89	Obese	Obese	39	0.8	2.37	3.7
CVD90	Yes	50	Female	105	151	46.05	81.28	32	32	130	80	No	Yes	159	159	201	296	128	36	164	37	132	165	3.56	5.58	No	Diabetes	OHG, Statin	1	2	12	1.88	3	3	Yes	Yes	3	Yes	2.582	>=2	99.52	1.687	95.41	Obese	Obese	39	0.8	5.25	3.7
CVD91	Yes	50	Female	89	163	33.5	96.52	38	38	110	80	No	Yes	183	183	126	196	66	43	109	17	87	83	1.53	2.93	No			0	1	10	1.38	3	3	Yes	Yes	2	Yes	2.048	>=2	97.97	1.78	96.24	Obese	Obese	39	0.8		3.7
CVD92	Yes	50	Female	61	157	24.75	111.76	44	44	125	75	No	Yes	192	192	145	476	118	59	177	-32	299	86	2	2.46	No	Diabetes	OHG, Statin	0	1	10	1.38	3	3	Yes	Yes	2	Yes	2.883	>=2	99.82	3.183	99.94	Overweight	Not Obese	39	0.8	1.75	3.7
CVD93	Yes	50	Female	57	146.94	26.4	109.22	43	43	120	80	No	Yes	120	120	234	336	161	28	189	45	147	206	5.75	8.36	No	Diabetes	OHG	1	2	17	4	3	3	Yes	Yes	2	Yes	1.205	>1 - <2	88.59	1.473	92.95	Obese	Obese	50	0.8	7.87	3.7
CVD94	Yes	50	Female	80	149.91	35.6	111.76	44	44	150	90	Yes	Yes	122	122	283	344	156	38	194	89	150	245	4.11	7.45	No	Diabetes	Insulin	2	2	14	2.5	3	5	Yes	Yes	4	Yes	1.251	>1 - <2	89.44	0.253	60.01	Obese	Obese	50	0.8	10.12	3.7
CVD95	Yes	50	Male	90	180.91	27.5	101.6	40	40	170	90	Yes	Yes	123	123	271	367	168	27	195	76	172	244	6.22	10.04	No	Diabetes	Insulin	3	3	11	2.36	10	5	Yes	Yes	4	Yes	1.517	>1 - <2	93.52	0.738	76.98	Obese	Obese	69	2.1	13.57	6
CVD96	Yes	50	Male	71	168.86	24.9	111.76	44	44	160	100	Yes	Yes	140	140	176	301	132	47	179	-3	122	129	2.81	3.74	No			2	2	8	1.29	10	3	Yes	Yes	2	Yes	0.675	0 - 1	75.01	0.989	83.86	Overweight	Not Obese	69	2.1	4.1	6
CVD97	No	50	Female	71.9	156.54	29.34	90	35.43	35.43	124	104	Yes	Yes	71	71	188	281	111	41	152	36	129	147	2.71	4.59	No	Diabetes		1	1	11	1.63	3	2	No	Yes	1	No	-0.065	<0	47.4	-0.152	43.96	Obese	Obese	39	0.8	1.88	3.7
CVD98	Yes	50	Female	60	162.94	22.6	111.76	44	44	170	100	Yes	Yes	98	98	206	360	169	46	215	-9	145	160	3.67	4.48	No			1	1	16	3.38	3	3	Yes	Yes	2	Yes	0.707	0 - 1	76.04	1.186	88.22	Normal	Not Obese	50	0.8	6.62	3.7
CVD99	Yes	49	Female	68.6	179.46	21.3	112	44.09	44.09	120	90	Yes	Yes	120	120	252	461	184	42	226	26	235	210	4.38	6	No	Diabetes	OHG, Statin	1	1	13	3.4	2	5	Yes	Yes	4	Yes	1.216	>1 - <2	88.8	1.711	95.63	Normal	Not Obese	50	0.8	4.75	3.3
CVD100	No	49	Male	68.1	176.74	21.8	37.6	37.6	37.6	120	90	Yes	Yes	73	73	146	294	74	35	109	37	185	111	2.11	4.17	No			3	3	2	0.36	8	3	Yes	Yes	3	Yes	0.352	0 - 1	63.76	0.544	70.7	Normal	Not Obese	46	1.9	1.37	5.5
CVD101	No	49	Male	68.1	176.74	21.8	93.98	37	37	120	70	No	Yes	95	95	146	294	74	35	109	37	185	111	2.11	4.17	No			2	3	0	0.27	8	2	No	Yes	2	Yes	0.58	0 - 1	71.93	0.775	78.1	Normal	Not Obese	46	1.9	1.37	5.5
CVD102	Yes	49	Male	77	174.11	25.4	83.82	33	33	140	80	Yes	Yes	150	150	180	274	127	44	171	9	103	136	2.89	4.09	Yes			3	3	9	2	8	2	No	No	2	No	0.655	0 - 1	74.39	0.551	70.92	Overweight	Not Obese	69	1.9	8.05	5.5
CVD103	Yes	49	Female	65	154.02	27.4	83.82	33	33	140	90	Yes	Yes	166	166	202	354	155	37	192	10	162	165	4.19	5.46	No			2	2	11	2.6	2	4	Yes	Yes	4	Yes	2.361	>=2	99.1	2.122	98.31	Obese	Obese	39	0.8	5.5	3.3
CVD104	No	48	Male	69.6	179.76	21.54	102	40.16	40.16	148	86	Yes	Yes	61	61	176	210	112	38	150	26	60	138	2.95	4.63	No	Diabetes		3	3	5	0.82	8	3	Yes	Yes	2	Yes	-0.607	<0	27.18	-0.385	35.02	Normal	Not Obese	46	1.7	2.41	5.1
CVD105	No	48	Male	66	164.47	24.4	93.98	37	37	120	90	Yes	Yes	78	78	110	309	27	33	60	50	249	77	0.82	3.33	No			3	3	3	0.55	8	3	Yes	Yes	3	Yes	0.94	0 - 1	82.65	1.017	84.54	Overweight	Not Obese	36	1.7		5.1
CVD106	Yes	48	Female	82	167.01	29.4	81.28	32	32	120	80	No	Yes	170	170	212	334	147	51	198	14	136	161	2.88	4.16	No		OHG, AHT, Statin	0	1	7	1.4	2	1	No	Yes	1	Yes	1.962	>1 - <2	97.51	1.62	94.73	Obese	Obese	50	0.7	4.14	3
CVD107	Yes	48	Male	77	175.15	25.1	91.44	36	36	130	100	Yes	Yes	150	150	175	274	123	33	156	19	118	142	3.73	5.3	No			3	3	9	2	8	3	Yes	Yes	3	Yes	1.034	>1 - <2	84.93	1.019	84.58	Overweight	Not Obese	69	1.7	4.24	5.1
CVD108	Yes	48	Female	84.4	182.21	25.42	86	33.86	33.86	90	66	No	No	84	84	206	316	158	48	206	0	110	158	3.29	4.29	No	Diabetes	OHG, Statin	0	0	5	1	2	1	No	Yes	1	Yes	-0.461	<0	32.22	-0.462	32.19	Overweight	Not Obese	39	0.7	1.86	3
CVD109	Yes	48	Male	86.1	184.95	25.17	102	40.16	40.16	128	90	Yes	Yes	72	72	184	268	129	32	161	23	107	152	4.03	5.75	No	Diabetes	OHG, Statin	3	3	8	1.64	8	3	Yes	Yes	2	Yes	0.165	0 - 1	56.58	0.279	61	Overweight	Not Obese	50	1.7	4.59	5.1
CVD110	Yes	48	Male	90	178.02	28.4	91.44	36	36	146	90	Yes	Yes	120	120	354	344	163	48	211	143	133	306	3.4	7.38	No			2	2	7	1.27	8	2	No	Yes	2	Yes	0.558	0 - 1	71.18	0.473	68.2	Obese	Obese	69	1.7	8.24	5.1
CVD111	Yes	47	Male	108.7	183.31	32.35	128	50.39	50.39	124	85	No	Yes	59	59	145	302	90	20	110	35	192	125	4.5	7.25	No			2	3	4	0.64	8	4	Yes	Yes	3	Yes	1.095	>1 - <2	86.32	1.278	89.93	Obese	Obese	50	1.5	5.27	4.6
CVD112	No	47	Male	67.5	146.15	31.6	42.8	42.8	42.8	120	90	Yes	Yes	170	170	207	298	155	29	184	23	114	178	5.34	7.14	No	Diabetes and Hypertension		3	3	6	1	8	4	Yes	Yes	3	Yes	1.525	>1 - <2	93.62	1.463	92.81	Obese	Obese	46	1.5	3	4.6
CVD113	Yes	47	Female	75	154	31.62	106.68	42	42	130	100	Yes	Yes	219	219	227	208	85	33	118	109	90	194	2.58	6.88	No	Diabetes	OHG, Statin	2	2	13	3.4	2	4	Yes	Yes	3	Yes	3.147	>=2	99.93	3.042	99.89	Obese	Obese	50	0.6	8	2.8
CVD114	Yes	47	Male	95.5	172.75	32	114.3	45	45	110	70	No	No	136	136	181	369	95	38	133	48	236	143	2.5	4.76	No			2	2	2	0.36	8	4	Yes	Yes	3	Yes	1.424	>1 - <2	92.27	1.518	93.54	Obese	Obese	50	1.5	2.93	4.6
CVD115	Yes	47	Male	67.5	146.15	31.6	104.14	41	41	120	70	No	Yes	143	143	207	298	155	29	184	23	114	178	5.34	7.14	No			2	3	6	1	8	3	Yes	Yes	2	Yes	1.236	>1 - <2	89.16	1.145	87.38	Obese	Obese	50	1.5	5.67	4.6
CVD116	Yes	47	Male	72.3	148.02	33	81.28	32	32	130	80	No	Yes	63	63	266	390	194	40	234	32	156	226	4.85	6.65	No			1	2	8	1.64	8	2	No	No	2	No	0.415	0 - 1	66.1	0.006	50.25	Obese	Obese	69			4.6
CVD117	Yes	47	Male	97	174.93	31.7	81.28	32	32	130	80	No	Yes	100	100	152	276	139	47	186	-34	90	105	2.96	3.23	No			1	2	5	0.82	8	1	No	No	2	No	0.109	0 - 1	54.35	-0.259	39.79	Obese	Obese	50	1.5	2.33	4.6
CVD118	No	47	Female	76	156	31.23	101.6	40	40	100	60	No	No	77	77	160	172	86	43	129	31	43	117	2	3.72	No			0	0	0	0.4	2	2	No	Yes	1	No	-1.107	<0	13.43	-1.071	14.21	Obese	Obese	8	0.6	1	2.8
CVD119	Yes	46	Female	69	150	30.67	91.44	36	36	130	70	No	Yes	127	127	179	232.4	86.4	37	123.4	55.6	109	142	2.34	4.84	No	Diabetes and Hypertension	OHG, Statin	1	2	7	1.4	2	4	Yes	Yes	3	Yes	1.181	>1 - <2	88.1	1.007	84.29	Obese	Obese	39	0.6	5	2.8
CVD120	Yes	46	Male	50.3	153.96	21.22	82.55	32.5	32.5	120	70	No	Yes	160	160	142	274.4	73.4	35	108.4	33.6	166	107	2.1	4.06	No			2	3	2	0.36	8	3	Yes	No	3	No	1.154	>1 - <2	87.56	1.179	88.07	Normal	Not Obese	50	1.3	2.62	4.2
CVD121	Yes	46	Male	125.5	172.25	42.3	96.52	38	38	130	80	No	Yes	101	101	231	318	76	32	108	123	210	199	2.38	7.22	No			2	3	4	0.64	8	3	Yes	Yes	4	Yes	1.613	>1 - <2	94.65	1.081	86.02	Obese	Obese	50	1.3	7.31	4.2
CVD122	No	46	Male	94.7	180.71	29	106.68	42	42	130	90	Yes	Yes	87	87	258	346	200	35	235	23	111	223	5.71	7.37	No			3	3	7	1.27	8	3	Yes	Yes	2	Yes	0.418	0 - 1	66.23	0.456	67.61	Obese	Obese	50	1.3	4.15	4.2
CVD123	Yes	46	Male	69	151	30.26	106.68	42	42	110	70	No	No	140	140	114	284	133	54	187	-73	97	60	2.46	2.11	Yes			2	2	6	1	8	2	No	Yes	1	No	0.22	0 - 1	58.7	0.264	60.43	Obese	Obese	69	1.3	3	4.2
CVD124	No	45	Male	79.8	185.5	23.19	99	38.98	38.98	141	92	Yes	Yes	81	81	194	343	119	67	186	8	157	127	1.78	2.9	No			1	1	3	0.55	8	2	No	Yes	2	Yes	-0.506	<0	30.63	-0.251	40.1	Overweight	Not Obese	46	1.2	1.33	3.8
CVD125	No	45	Male	55.8	152.48	24	38.6	38.6	38.6	167	94	Yes	Yes	121	121	80	141	30	34	64	16	77	46	0.88	2.35	No			3	3	4	0.64	8	3	Yes	Yes	3	Yes	0.524	0 - 1	70	0.619	73.23	Overweight	Not Obese	69	1.2		3.8
CVD126	No	45	Female	64	173.34	21.3	110	43.31	43.31	110	70	No	No	86	86	221	330	150	55	205	16	125	166	2.73	4.02	No			0	0	0	0.4	2	1	No	Yes	0	No	-0.385	<0	4.99	0.121	54.82	Normal	Not Obese	39	0.5	1.4	2.3
CVD127	No	45	Female	83.5	184.99	24.4	32.5	32.5	32.5	130	89	No	Yes	94	94	190	321	114	43	157	33	164	147	2.65	4.42	No			0	1	5	1	2	3	Yes	Yes	3	Yes	0.5	0 - 1	69.16	0.451	67.42	Overweight	Not Obese	39	0.5	2.2	2.3
CVD128	Yes	45	Male	87	157	35.3	111.76	44	44	150	120	Yes	Yes	111	111	220	356	144	42	186	34	170	178	3.43	5.24	No	Diabetes	OHG, Statin	2	2	8	1.64	8	4	Yes	Yes	3	Yes	1.104	>1 - <2	86.51	1.046	85.21	Obese	Obese	69	1.2	6.17	3.8
CVD129	Yes	45	Female	39	140	19.9	86.36	34	34	110	50	No	No	171	171	227	305	172	36	208	19	97	191	4.78	6.31	No	Diabetes and Hypertension	OHG, Statin	1	1	8	1.6	2	2	No	Yes	2	Yes	0.719	0 - 1	76.42	0.816	79.27	Normal	Not Obese	39	0.5	5.6	2.3
CVD130	Yes	45	Female	79	155	32.88	81.28	32	32	140	90	Yes	Yes	124	124	159	265	78	28	106	53	159	131	2.79	5.68	No	Diabetes	OHG, Statin	2	2	12	3	2	4	Yes	Yes	4	Yes	1.474	>1 - <2	92.96	1.05	85.32	Obese	Obese	50	0.5	7.4	2.3
CVD131	Yes	45	Female	68	156	27.94	91.44	36	36	110	70	No	No	186	186	274	542	187	20	207	67	335	254	9.35	13.7	No	Hypertension	OHG, Statin	1	1	11	2.6	2	4	Yes	Yes	3	Yes	3.706	>=2	99.99	3.594	99.99	Obese	Obese	50	0.5	19	2.3
CVD132	No	45	Female	82.1	178.04	25.9	37.6	37.6	37.6	120	90	Yes	Yes	77	77	131	283	55	38	93	38	190	93	1.45	3.45	No			2	2	5	1	2	4	Yes	Yes	3	Yes	0.277	0 - 1	60.93	0.395	65.39	Overweight	Not Obese	39	0.5		2.3
CVD133	Yes	45	Female	60	155	24.97	105.41	41.5	41.5	110	70	No	No	110	110	215	464	209	40	249	-34	215	175	5.23	5.38	No	Hypertension	OHG, Statin	0	0	8	1.6	2	4	Yes	Yes	3	Yes	0.981	0 - 1	83.68	1.27	89.79	Overweight	Not Obese	39	0.5	4.4	2.3
CVD134	No	45	Male	66.5	170.04	23	35.6	35.6	35.6	120	90	Yes	Yes	95	95	212	425	139	19	158	54	267	193	7.32	11.16	No			3	3	6	1	8	3	Yes	Yes	3	Yes	1.405	>1 - <2	91.99	1.423	92.25	Overweight	Not Obese	46	1.2	5.17	3.8
CVD135	Yes	45	Male	74	171.02	25.3	101.6	40	40	150	98	Yes	Yes	136	136	202	321	147	36	183	19	138	166	4.08	5.61	No		OHG	3	3	7	1.27	8	4	Yes	Yes	3	Yes	1.028	>1 - <2	84.79	1.164	87.77	Overweight	Not Obese	69	1.2	6.42	3.8
CVD136	Yes	45	Male	66.5	170.04	23	82.55	32.5	32.5	130	90	Yes	Yes	121	121	212	425	139	19	158	54	267	193	7.32	11.16	No			3	3	8	1.64	8	4	Yes	No	4	No	1.72	>1 - <2	95.72	1.664	95.19	Overweight	Not Obese	50	1.2	11	3.8
CVD137	No	45	Male	55.8	152.48	24	109.22	43	43	120	70	No	Yes	77	77	80	141	30	34	64	16	77	46	0.88	2.35	No			2	3	1	0.36	8	2	No	Yes	1	No	-0.173	<0	43.11	0.054	52.17	Overweight	Not Obese	50	1.2		3.8
CVD138	Yes	45	Male	98.6	163.91	36.7	105.41	41.5	41.5	130	90	Yes	Yes	113	113	186	270	130	34	164	22	106	152	3.82	5.47	No			3	3	8	1.64	8	4	Yes	Yes	3	Yes	0.943	0 - 1	82.73	0.702	75.86	Obese	Obese	50	1.2	4.75	3.8
CVD139	No	45	Male	82.1	178.04	25.9	96.52	38	38	130	70	No	Yes	77	77	131	283	55	38	93	38	190	93	1.45	3.45	No			2	3	1	0.36	8	3	Yes	Yes	3	Yes	0.522	0 - 1	69.94	0.579	71.89	Overweight	Not Obese	36	1.2		3.8
CVD140	No	45	Male	83.5	184.99	24.4	91.44	36	36	120	70	No	Yes	66	66	190	321	114	43	157	33	164	147	2.65	4.42	No			1	2	3	0.55	8	1	No	Yes	1	No	0.043	0 - 1	51.71	0.079	53.16	Overweight	Not Obese	36	1.2	1.67	3.8
CVD141	Yes	45	Male	69.2	167.04	24.8	71.12	28	28	120	60	No	Yes	70	70	161	475	44	38	82	79	393	123	1.16	4.24	No			2	3	2	0.36	8	2	No	No	2	No	0.93	0 - 1	82.39	0.133	55.28	Overweight	Not Obese	50	1.2		3.8
CVD142	Yes	45	Male	73	178.15	23	109.22	43	43	160	100	Yes	Yes	140	140	226	367	163	26	189	37	178	200	6.27	8.69	No		OHG, AHT, Statin	3	3	10	2.45	8	5	Yes	Yes	4	Yes	1.542	>1 - <2	93.84	1.853	96.8	Overweight	Not Obese	69	1.2	14.75	3.8
CVD143	Yes	45	Male	55	167.09	19.7	99.06	39	39	120	90	Yes	Yes	128	128	217	363	179	44	223	-6	140	173	4.07	4.93	Yes	Diabetes and Hypertension	OHG, AHT, Statin	3	3	10	2.45	8	2	No	Yes	2	Yes	0.362	0 - 1	64.15	-0.137	44.53	Normal	Not Obese	69	1.2	11.75	3.8
CVD144	Yes	45	Male	90	174.96	29.4	101.6	40	40	150	100	Yes	Yes	120	120	269	312	144	34	178	91	134	235	4.24	7.91	No	Diabetes and Hypertension	Insulin	3	3	9	2	8	4	Yes	Yes	3	Yes	1.044	>1 - <2	85.17	1.027	84.78	Obese	Obese	69	1.2	11	3.8
CVD145	Yes	45	Female	48	161.08	18.5	88.9	35	35	120	70	No	Yes	120	120	217	291	130	43	173	44	118	174	3.02	5.05	No			0	1	9	1.8	2	3	Yes	Yes	2	Yes	0.133	0 - 1	55.28	0.337	63.22	Normal	Not Obese	39	0.5	4.6	2.3
CVD146	Yes	45	Male	95	170.97	32.5	104.14	41	41	160	90	Yes	Yes	100	100	195	295	135	39	174	21	121	156	3.46	5	No			3	3	8	1.64	8	3	Yes	Yes	3	Yes	0.765	0 - 1	77.81	0.681	75.23	Obese	Obese	69	1.2	6.17	3.8
CVD147	No	45	Female	78	157	31.64	93.98	37	37	110	70	No	No	66	66	156	293	112	37	149	7	144	119	3.03	4.22	No			1	1	2	0.6	2	2	No	Yes	1	No	-0.065	<0	47.41	-0.13	44.83	Obese	Obese	8	0.5	1.4	2.3
CVD148	Yes	45	Female	70	158.11	28	86.36	34	34	170	100	Yes	Yes	92	92	306	376	190	27	217	89	159	279	7.04	11.33	No			2	2	17	6.4	2	3	Yes	Yes	3	Yes	1.151	>1 - <2	87.51	1.031	84.88	Obese	Obese	50	0.5	32.2	2.3
CVD149	No	44	Female	67	154	28.25	96.52	38	38	110	80	No	Yes	73	73	179	351	180	53	233	-54	118	126	3.4	3.38	No			0	1	2	1.5	1	1	No	Yes	0	No	-0.46	<0	32.25	-0.372	35.47	Obese	Obese	27	0.5	1	2.1
CVD150	No	44	Female	61	155	25.39	88.9	35	35	120	80	No	Yes	68	68	128	275	134	37	171	-43	104	91	3.62	3.46	No			1	2	2	1.5	1	2	No	Yes	1	No	-0.425	<0	33.55	-0.376	35.35	Overweight	Not Obese	27	0.5	1.2	2.1
CVD151	Yes	43	Male	85.5	171.71	29	83.82	33	33	130	90	Yes	Yes	66	66	147	239	83	40	123	24	116	107	2.08	3.68	No			1	1	3	0.86	4	1	No	No	1	No	0.072	0 - 1	52.86	-0.175	43.04	Obese	Obese	50	0.9	2.67	3.1
CVD152	Yes	43	Male	117	169.97	40.5	106.68	42	42	130	90	Yes	Yes	170	170	171	324	139	41	180	-9	144	130	3.39	4.17	No	Diabetes and Hypertension	OHG, AHT, Statin	1	1	6	1.57	4	3	Yes	Yes	2	Yes	1.7	>1 - <2	95.53	1.378	91.58	Obese	Obese	69	0.9	4	3.1
CVD153	Yes	43	Male	74	171.02	25.3	111.76	44	44	120	80	No	Yes	130	130	221	360	174	38	212	9	148	183	4.58	5.82	Yes	Diabetes	OHG	2	3	7	2	4	3	Yes	Yes	2	Yes	0.807	0 - 1	79.01	1.079	85.96	Overweight	Not Obese	69	0.9	14.89	3.1
CVD154	No	43	Male	60	156	24.65	121.92	48	48	130	90	Yes	Yes	61	61	189	225	108	36	144	45	81	153	3	5.25	No			2	2	4	1	4	3	Yes	Yes	2	Yes	-0.295	<0	38.39	0.098	53.93	Overweight	Not Obese	40	0.9	4.89	3.1
CVD155	No	43	Female	61.6	173.22	20.53	105	41.34	41.34	109	71	No	No	82	82	140	297	82	31	113	27	184	109	2.65	4.52	No			1	1	0	1	1	3	Yes	Yes	2	Yes	0.227	0 - 1	59	0.668	74.8	Normal	Not Obese	8	0.5	1.4	1.9
CVD156	No	42	Male	100	184.43	29.4	111	43.7	43.7	128	92	Yes	Yes	88	88	217	330	146	34	180	37	150	183	4.29	6.38	No	Diabetes		2	2	5	1.29	4	4	Yes	Yes	3	Yes	0.692	0 - 1	75.58	0.769	77.92	Obese	Obese	50	0.8	6.75	2.7
CVD157	No	42	Female	87.6	177.83	27.7	128	50.39	50.39	148	94	Yes	Yes	85	85	165	217	80	61	141	24	76	104	1.31	2.7	No	Diabetes		0	0	-2	0.5	1	2	No	Yes	1	No	-0.411	<0	34.05	0.172	56.84	Obese	Obese	39	0.4	1.25	1.7
CVD158	Yes	42	Male	85	171	29.07	86.36	34	34	130	80	No	Yes	340	340	167	343	77	46	123	44	220	121	1.67	3.63	No	Diabetes and Hypertension		0	1	1	0.57	4	3	Yes	No	3	No	3.243	>=2	99.95	3.103	99.91	Obese	Obese	50	0.8	2.75	2.7
CVD159	Yes	42	Male	62.5	163.71	23.32	83.82	33	33	130	90	Yes	Yes	102	102	147	237.4	86.4	38	124.4	22.6	113	109	2.27	3.87	No			2	2	3	0.86	4	2	No	No	3	No	0.284	0 - 1	61.21	0.237	59.37	Overweight	Not Obese	50	0.8	2.87	2.7
CVD160	Yes	42	Female	80	160.13	31.2	106.68	42	42	100	70	No	No	240	240	222	340	142	59	201	21	139	163	2.41	3.76	No	Diabetes and Hypertension	OHG, AHT, Statin	0	0	1	1	1	2	No	Yes	1	Yes	1.374	>1 - <2	91.51	1.421	92.22	Obese	Obese	50	0.4	2.75	1.7
CVD161	Yes	42	Female	68	171.95	23	91.44	36	36	140	100	Yes	Yes	150	150	282	329	163	32	195	87	134	250	5.09	8.81	No		OHG	2	2	14	10	1	4	Yes	Yes	3	Yes	1.138	>1 - <2	87.24	0.458	67.67	Overweight	Not Obese	50	0.4	18.75	1.7
CVD162	Yes	42	Female	63	155.07	26.2	111.76	44	44	110	70	No	No	98	98	214	272	131	43	174	40	98	171	3.05	4.98	No			0	0	3	1.5	1	2	No	Yes	1	No	-0.019	<0	49.23	0.206	58.17	Obese	Obese	39	0.4	4.25	1.7
CVD163	No	42	Male	63	152	27.27	90.17	35.5	35.5	120	80	No	Yes	78	78	144	297	166	63	229	-85	68	81	2.63	2.29	No			-1	0	1	0.57	4	0	No	Yes	0	No	-1.032	<0	15.12	-1.102	13.53	Obese	Obese	50	0.8	1.25	2.7
CVD164	Yes	41	Male	74	160.02	28.9	106.68	42	42	120	80	No	Yes	183	183	284	413	219	32	251	33	162	252	6.84	8.88	No			1	2	7	2	4	4	Yes	Yes	3	Yes	1.738	>1 - <2	95.88	1.809	96.47	Obese	Obese	69			2.2
CVD165	No	40	Female	81.6	181.39	24.8	82	32.28	32.28	108	69	No	No	78	78	191	350	125	34	159	32	191	157	3.68	5.62	No	Diabetes		1	1	2	1.5	1	2	No	Yes	2	Yes	0.257	0 - 1	60.14	0.193	57.65	Overweight	Not Obese	27	0.4	2.5	1.4
CVD166	Yes	40	Male	93	186.28	26.8	105	41.34	41.34	117	74	No	No	209	209	185	331	119	35	154	31	177	150	3.4	5.29	No	Diabetes	OHG, Statin	1	1	4	1	4	4	Yes	Yes	3	Yes	1.9	>1 - <2	97.12	2.022	97.84	Obese	Obese	50	0.6	4.33	2.2
CVD167	No	40	Female	74.8	173.32	24.9	89	35.04	35.04	120	90	Yes	Yes	79	79	184	403	93	33	126	58	277	151	2.82	5.58	No	Diabetes		2	2	5	2.5	1	4	Yes	Yes	3	Yes	0.719	0 - 1	76.4	0.783	78.33	Overweight	Not Obese	27	0.4	3	1.4
CVD168	Yes	40	Female	58	150	25.78	83.82	33	33	110	70	No	No	126	126	148	461	28	35	63	85	398	113	0.8	4.23	No	Diabetes	OHG, Statin	1	1	1	1	1	3	Yes	Yes	3	Yes	1.976	>1 - <2	97.59	1.052	85.35	Overweight	Not Obese	39	0.4		1.4
CVD169	Yes	40	Male	88	159	34.81	106.68	42	42	90	50	No	No	136	136	231	261.5	102	30.5	132.5	98.5	129	200.5	3.34	7.57	No			1	1	5	1.29	4	3	Yes	Yes	2	Yes	1.173	>1 - <2	87.95	1.005	84.26	Obese	Obese	50	0.6	5.33	2.2
CVD170	Yes	40	Female	69	162	26.29	105.41	41.5	41.5	140	80	Yes	Yes	353	353	221	333	80	22	102	119	231	199	3.64	10.05	No			2	2	9	4.5	1	5	Yes	Yes	4	Yes	7.011	>=2	100	6.874	100	Obese	Obese	39	0.4	23.5	1.4
CVD171	Yes	40	Female	91	153	38.87	96.52	38	38	110	70	No	No	493	493	163	237	104	40	144	19	93	123	2.6	4.08	No	Diabetes and Hypertension	OHG, Statin	0	0	3	1.5	1	3	Yes	Yes	1	Yes	4.588	>=2	100	4.188	100	Obese	Obese	39	0.4	2.5	1.4
CVD172	No	40	Male	62.8	161.9	23.96	88.9	35	35	140	80	Yes	Yes	92	92	156	252	87	44	131	25	121	112	1.98	3.55	No			1	1	1	0.57	4	1	No	No	1	No	0.138	0 - 1	5.5	0.145	55.75	Overweight	Not Obese	69	0.6	3	2.2
CVD173	No	40	Male	138	167.82	49	93.98	37	37	130	100	Yes	Yes	70	70	341	402	271	29	300	41	102	312	9.34	11.76	No			2	2	8	2.57	4	2	No	Yes	2	Yes	1.073	>1 - <2	85.83	0.203	58.04	Obese	Obese	69	0.6	20	2.2
CVD174	Yes	40	Male	85	178.09	26.8	76.2	30	30	130	90	Yes	Yes	55	55	187	267	128	38	166	21	101	149	3.37	4.92	No			2	2	6	1.57	4	2	No	No	2	No	-0.168	<0	43.33	-0.453	32.5	Obese	Obese	50	0.6	4.83	2.2
CVD175	Yes	40	Male	40	147.04	18.5	78.74	31	31	120	80	No	Yes	110	110	223	348	156	57	213	10	135	166	2.74	3.91	No		OHG, AHT, Statin	0	1	3	0.86	4	1	No	No	1	No	-0.29	<0	38.56	-0.182	42.78	Normal	Not Obese	69	0.6	3.83	2.2
CVD176	No	40	Female	57	153	24.35	100.33	39.5	39.5	130	90	Yes	Yes	82	82	251	279	140	57	197	54	82	194	2.46	4.4	No			1	1	2	1.5	1	2	No	Yes	1	No	-0.602	<0	27.35	-0.343	36.57	Overweight	Not Obese	39	0.4	2.25	1.4
CVD177	Yes	40	Female	78	151.91	33.8	83.82	33	33	110	70	No	No	130	130	182	263	127	44	171	11	92	138	2.89	4.14	No			0	0	3	1.5	1	2	No	Yes	2	Yes	0.501	0 - 1	69.21	0.084	53.37	Obese	Obese	39	0.4	2.75	1.4
CVD178	Yes	40	Female	67	159.91	26.2	96.52	38	38	130	90	Yes	Yes	155	155	210	280	136	42	178	32	102	168	3.24	5	No			1	1	8	4	1	4	Yes	Yes	3	Yes	0.735	0 - 1	76.9	0.768	77.89	Obese	Obese	39	0.4	5.25	1.4
CVD179	No	40	Male	68	159.59	26.7	80	31.5	31.5	125	85	No	Yes	82	82	168	232	98	37	135	33	97	131	2.65	4.54	No	Diabetes		1	2	0	0.43	4	2	No	No	2	No	0.077	0 - 1	53.06	0.037	51.49	Underweight	Not Obese	50	0.6	3.67	2.2
[truncated: 14 more columns]
